# Supplementary material for: The Nab2 RNA-binding protein patterns dendritic and axonal projections through a planar cell polarity-sensitive mechanism
Source: G3 (Bethesda). 2022 Apr 26;12(6):jkac100. doi: 10.1093/g3journal/jkac100 (PMC9157165; doi:10.1093/g3journal/jkac100)
Supplement: jkac100_Table_S1 [file jkac100_table_s1.xlsx]

## Sheet: Sheet1
Uniprot_ID	Protein_name	Gene_Entrez_ID_DAVID	Protein_name_DAVID	Flybase_ID	Majority protein IDs	Peptides	Razor + unique peptides	Unique peptides	Sequence coverage [%]	Unique + razor sequence coverage [%]	Unique sequence coverage [%]	Log2(Genotype 2/Genotype 3)	"-logp"
A0A0B4K6C1	SKIP	42601	Shal K[+] channel interacting protein(SKIP)	FBgn0051163	tr|A0A0B4K6C1|A0A0B4K6C1_DROMEShalK[+]channelinteractingprotein,isoformGOS=DrosophilamelanogasterGN=SKIPPE=4SV=1;tr|Q8SZS0|Q8SZS0_DROMELD31046pOS=DrosophilamelanogasterGN=SKIPPE=2SV=1;tr|A0A0B4KHM3|A0A0B4KHM3_DROMEShalK[+]channelinteractingprotein,isoformJOS=DrosophilamelanogasterGN=SKIPPE=4SV=1;tr|Q0KI30|Q0KI30_DROMEShalK[+]channelinteractingprotein,isoformEOS=DrosophilamelanogasterGN=SKIPPE=4SV…	6	6	6	7.8	7.8	7.8	-5	2.07
Q5BI79	X11Lbeta	31997	CG32677 gene product from transcript CG32677-RE(X11Lbeta)	FBgn0052677	tr|Q5BI79|Q5BI79_DROMELP19469p(Fragment)OS=DrosophilamelanogasterGN=X11LbetaPE=2SV=1;tr|X2JB44|X2JB44_DROMEX11Lbeta,isoformEOS=DrosophilamelanogasterGN=X11LbetaPE=4SV=1;tr|Q9W2S5|Q9W2S5_DROMEX11Lbeta,isoformAOS=DrosophilamelanogasterGN=X11LbetaPE=1SV=5;tr|M9PGU7|M9PGU7_DROMEX11Lbeta,isoformDOS=DrosophilamelanogasterGN=X11LbetaPE=4SV=2	4	2	2	3.2	1.8	1.8	-4.7	2.01
Q8MRA6	Vang	35922	Van Gogh(Vang)	FBgn0015838	tr|Q8MRA6|Q8MRA6_DROMEVang-likeproteinOS=DrosophilamelanogasterGN=VangPE=2SV=1;tr|A1Z7N9|A1Z7N9_DROMEVang-likeproteinOS=DrosophilamelanogasterGN=VangPE=2SV=1;tr|O45030|O45030_DROMEVang-likeproteinOS=DrosophilamelanogasterGN=VangPE=2SV=1;tr|A0A0B4KEN4|A0A0B4KEN4_DROMEVang-likeproteinOS=DrosophilamelanogasterGN=VangPE=3SV=1	1	1	1	2.2	2.2	2.2	-2.26	2.6
A0A0B4JDA0	mor	41942	moira(mor)	FBgn0002783	tr|A0A0B4JDA0|A0A0B4JDA0_DROMEMoira,isoformBOS=DrosophilamelanogasterGN=morPE=1SV=1	55	2	2	54.1	2.4	2.4	-2.25	2.56
Q9VDW3	Dys	42327	Dystrophin(Dys)	FBgn0260003	sp|Q9VDW3|DMDB_DROMEDystrophin,isoformBOS=DrosophilamelanogasterGN=DysPE=1SV=3	36	36	13	27.5	27.5	11.7	-1.84	9.28
A0A0B4LGA7	gbb	37778	glass bottom boat(gbb)	FBgn0024234	tr|A0A0B4LGA7|A0A0B4LGA7_DROMEGlassbottomboat,isoformBOS=DrosophilamelanogasterGN=gbbPE=3SV=1;sp|P27091|60A_DROMEProtein60AOS=DrosophilamelanogasterGN=gbbPE=1SV=1	4	4	4	8.1	8.1	8.1	-1.62	4.01
Q9VEL2	Brf	42087	CG31256 gene product from transcript CG31256-RA(Brf)	FBgn0038499	tr|Q9VEL2|Q9VEL2_DROMEBrf,isoformAOS=DrosophilamelanogasterGN=BrfPE=1SV=2;tr|Q9NG52|Q9NG52_DROMERNApolymeraseIIItranscriptionfactorBRFOS=DrosophilamelanogasterGN=BrfPE=2SV=1;tr|Q9NB72|Q9NB72_DROMERNApolymeraseIIItranscriptionfactorBRFOS=DrosophilamelanogasterGN=BrfPE=2SV=1	6	6	6	13	13	13	-0.803	1.54
Q9VZM5	PIG-B	38446	CG12006 gene product from transcript CG12006-RA(CG12006)	FBgn0035464	sp|Q9VZM5|PIGB_DROMEGPImannosyltransferase3OS=DrosophilamelanogasterGN=CG12006PE=2SV=2;sp|Q9VZM5-2|PIGB_DROMEIsoformBofGPImannosyltransferase3OS=DrosophilamelanogasterGN=CG12006	8	8	8	21.6	21.6	21.6	-0.439	3.39
E3CTS8	Eph	43803	Eph receptor tyrosine kinase(Eph)	FBgn0025936	tr|E3CTS8|E3CTS8_DROMERT10225p(Fragment)OS=DrosophilamelanogasterGN=Eph-RCPE=2SV=1;tr|Q8MT37|Q8MT37_DROMERE61046pOS=DrosophilamelanogasterGN=EphPE=2SV=1	10	1	1	25.5	1.8	1.8	-0.395	1.49
A0A0B4K7Q9	chn	36678	charlatan(chn)	FBgn0015371	tr|A0A0B4K7Q9|A0A0B4K7Q9_DROMECharlatan,isoformIOS=DrosophilamelanogasterGN=chnPE=4SV=1;sp|Q7YU81-3|CHN_DROMEIsoformDofProteincharlatanOS=DrosophilamelanogasterGN=chn;sp|Q7YU81-2|CHN_DROMEIsoformAofProteincharlatanOS=DrosophilamelanogasterGN=chn;sp|Q7YU81|CHN_DROMEProteincharlatanOS=DrosophilamelanogasterGN=chnPE=2SV=3;tr|A0A0B4K876|A0A0B4K876_DROMECharlatan,isoformHOS=DrosophilamelanogasterGN=ch…	8	8	8	30.6	30.6	30.6	-0.36	1.36
Q7KVU4	CBP	31669	sarcoplasmic calcium-binding protein(CBP)	FBgn0026144	tr|Q7KVU4|Q7KVU4_DROMESarcoplasmiccalcium-bindingprotein,isoformBOS=DrosophilamelanogasterGN=CBPPE=1SV=1;tr|O96676|O96676_DROMEBcDNA.GH12350OS=DrosophilamelanogasterGN=CBPPE=1SV=1;tr|M9PHB8|M9PHB8_DROMESarcoplasmiccalcium-bindingprotein,isoformCOS=DrosophilamelanogasterGN=CBPPE=1SV=1	8	8	8	43.7	43.7	43.7	0.331	1.56
A4V2J1	Mlp84B	40849	Muscle LIM protein at 84B(Mlp84B)	FBgn0014863	tr|A4V2J1|A4V2J1_DROMEMuscleLIMproteinat84B,isoformBOS=DrosophilamelanogasterGN=Mlp84BPE=1SV=1;sp|Q24400|MLP2_DROMEMuscleLIMproteinMlp84BOS=DrosophilamelanogasterGN=Mlp84BPE=1SV=1	11	11	10	31.7	31.7	30.1	0.413	1.3
C4IXZ0	Cont	40553	Contactin(Cont)	FBgn0037240	tr|C4IXZ0|C4IXZ0_DROMERT02589p(Fragment)OS=DrosophilamelanogasterGN=Cont-RAPE=2SV=1;sp|Q9VN14|CONT_DROMEContactinOS=DrosophilamelanogasterGN=ContPE=1SV=2	12	12	12	9.6	9.6	9.6	0.585	1.34
A0A0B4LGF8	Appl	31002	beta amyloid protein precursor-like(Appl)	FBgn0000108	tr|A0A0B4LGF8|A0A0B4LGF8_DROMEMuscleLIMproteinat60A,isoformFOS=DrosophilamelanogasterGN=Mlp60APE=1SV=1;sp|P53777|MLP1_DROMEMuscleLIMprotein1OS=DrosophilamelanogasterGN=Mlp60APE=2SV=1;tr|B7YZP9|B7YZP9_DROMEMuscleLIMproteinat60A,isoformBOS=DrosophilamelanogasterGN=Mlp60APE=1SV=1	4	3	3	55.4	46.7	46.7	0.619	3.19
Q8IPF5	Akap200	34170	A kinase anchor protein 200(Akap200)	FBgn0027932	tr|Q8IPF5|Q8IPF5_DROMEAkinaseanchorprotein200,isoformBOS=DrosophilamelanogasterGN=Akap200PE=1SV=1;tr|Q9U7E6|Q9U7E6_DROMEDelta-Akinaseanchorprotein200OS=DrosophilamelanogasterGN=Akap200PE=2SV=1	29	1	1	69.4	2.7	2.7	0.743	4.24
Q9VTZ5	Tsf2	39435	Transferrin 2(Tsf2)	FBgn0036299	tr|Q9VTZ5|Q9VTZ5_DROMELD22449pOS=DrosophilamelanogasterGN=Tsf2PE=1SV=1	10	10	10	15.3	15.3	15.3	0.744	2.93
Q7KK96	SMC2	36653	Structural maintenance of chromosomes 2(SMC2)	FBgn0027783	tr|Q7KK96|Q7KK96_DROMEStructuralmaintenanceofchromosomesproteinOS=DrosophilamelanogasterGN=SMC2PE=1SV=1;tr|Q4QQB8|Q4QQB8_DROMELD32453p(Fragment)OS=DrosophilamelanogasterPE=2SV=1;tr|Q8T0F9|Q8T0F9_DROMELD05471p(Fragment)OS=DrosophilamelanogasterGN=SMC2PE=2SV=2	17	17	17	19.9	19.9	19.9	0.968	2.35
Q2PDR9	vari	35343	varicose(vari)	FBgn0250785	tr|Q2PDR9|Q2PDR9_DROMEVaricose,isoformCOS=DrosophilamelanogasterGN=variPE=1SV=1;tr|Q8MR96|Q8MR96_DROMERH61449pOS=DrosophilamelanogasterGN=variPE=2SV=1;tr|M9PDB2|M9PDB2_DROMEVaricose,isoformEOS=DrosophilamelanogasterGN=variPE=1SV=1;tr|Q9VIJ4|Q9VIJ4_DROMEFI01467pOS=DrosophilamelanogasterGN=variPE=1SV=4;tr|Q8SXI6|Q8SXI6_DROMERE31492pOS=DrosophilamelanogasterGN=variPE=2SV=1;tr|Q7KT16|Q7KT16_DROMEFI17…	4	4	4	11.5	11.5	11.5	1.04	1.3
Q7K199	exd	32567	extradenticle(exd)	FBgn0000611	tr|Q7K199|Q7K199_DROMEGM02568pOS=DrosophilamelanogasterGN=CG13344PE=2SV=1;tr|A8WHE3|A8WHE3_DROMEAT19141pOS=DrosophilamelanogasterGN=CG13344PE=2SV=1;tr|A1Z9I6|A1Z9I6_DROMEUncharacterizedprotein,isoformAOS=DrosophilamelanogasterGN=CG13344PE=4SV=1;tr|D0IQC3|D0IQC3_DROMEFI12109p(Fragment)OS=DrosophilamelanogasterGN=CG13344-RAPE=2SV=1	4	4	4	21.4	21.4	21.4	1.39	1.73
Q9VCI4	CG10217	42809	CG10217 gene product from transcript CG10217-RB(CG10217)	FBgn0039113	tr|Q9VCI4|Q9VCI4_DROMELD32918pOS=DrosophilamelanogasterGN=CG10217-RAPE=2SV=2	7	7	7	13.6	13.6	13.6	1.6	2.41
A0A0B4KFX5	CtBP	41602	C-terminal Binding Protein(CtBP)	FBgn0020496	tr|A0A0B4KFX5|A0A0B4KFX5_DROMEC-terminalbindingprotein,isoformIOS=DrosophilamelanogasterGN=CtBPPE=1SV=1;tr|A0A0B4KFT4|A0A0B4KFT4_DROMEC-terminalbindingprotein,isoformJOS=DrosophilamelanogasterGN=CtBPPE=1SV=1;tr|A0A0B4KGZ7|A0A0B4KGZ7_DROMEC-terminalbindingprotein,isoformHOS=DrosophilamelanogasterGN=CtBPPE=1SV=1	24	1	1	70.2	6.3	6.3	1.61	2.55
Q8MRH0	tum	36538	tumbleweed(tum)	FBgn0086356	tr|Q8MRH0|Q8MRH0_DROMERE37229pOS=DrosophilamelanogasterGN=tumPE=2SV=1;tr|Q9N9Z9|Q9N9Z9_DROMEAcGAPproteinOS=DrosophilamelanogasterGN=tumPE=2SV=1;tr|A1Z9I5|A1Z9I5_DROMEFI24033p1OS=DrosophilamelanogasterGN=tumPE=1SV=1	1	1	1	2.9	2.9	2.9	5.3	1.5
